# Supplementary material for: Kidney volume and function of low-birth-weight children at 5 years: impact of singleton and twin birth
Source: Pediatr Nephrol. 2024 Oct 25;40(3):773–85. doi: 10.1007/s00467-024-06554-8 (PMC11746971; doi:10.1007/s00467-024-06554-8)
Supplement: Supplementary file 2 — Supplementary file2 (XLSX 106 KB) [file 467_2024_6554_MOESM2_ESM.xlsx]

## Sheet: basic_data
Patient	Age	Gender	BW	GA	SGA	twins	Twins 1-smaller,2-bigger, 3-only 1 simbling in the study	Family HT	coffee	Anemia	smoking	alcohol	GD	HDP	Birth	ANS	AKI	Aminoglycosides	Furosemide	NSAID	PDA	BPD	NEC	Sepsis	Height	Height_sds	Weight	Weight_sds	bmi	bmi_sds	bsa	GV	GFR_CKiD = Creatinine-cystatin C-based CKiD equation (2012)	Right KV (ml)	Left KV (ml)	Total KV (ml)	Right relative KV (ml/m2)	Left relative KV (ml/m2)	Total relative KV (ml/m2)	Serum urea (mmol/l)	Creatinine (µmol/L)	CyC (mg/L)	Na (mmol/L)	K (mmol/L)	Cl (mmol/L)	Ca (mmol/L)	Mg (mmol/L)	P (mmol/L)	uNa (mmol/L)
1	5.41918	f	1420	33	yes	no	x	no	no	no	no	no	no	no	sc	no	no	no	no	no	no	no	no	no	109.4	-1	16.8	-1.2	14	-0.8	0.71	24.5	86.9396	34.5382	39.9015	74.4397	48.6453	56.1993	104.845	6.8	36	0.8	139	2021-04-04	104	2.64	0.92	1.36	170
2	5.35068	f	1090	28	no	no	x	no	no	no	no	yes	no	no	vag	complete	no	yes	no	no	no	no	no	no	105.7	-1.7	15.9	-1.6	14.2	-0.6	0.68	25.3	84.6823	42.6684	38.6269	81.2953	62.7477	56.8042	119.552	6.5	31	0.96	138	4.6	103	2.56	0.79	1.63	135
3	5.26301	m	1150	27	no	bi/bi	2	no	no	no	no	no	no	no	sc	no	no	no	yes	no	no	no	no	no	114.7	0.1	18.9	-0.4	14.4	-0.8	0.78	34.1	87.3643	37.9665	39.4585	77.4249	48.675	50.5878	99.2627	4.6	36	1.09	139	4	105	2.4	0.83	1.41	143
4	5.26301	m	1130	27	no	bi/bi	1	no	no	no	no	no	no	no	sc	no	no	no	yes	no	no	no	no	no	113.3	-0.2	18.7	-0.5	14.6	-0.6	0.77	32.9	93.1977	40.0124	45.7797	85.7922	51.9642	59.4542	111.418	4.1	33	1.03	137	4.2	105	2.51	0.82	1.52	194
5	5.36164	m	690	23	no	no	x	no	no	no	yes	no	no	no	vag	complete	no	yes	yes	no	yes	yes	no	no	120.1	1.1	32.7	3.2	22.7	3.4	1.04	30.6	89.7627	45.0266	48.1008	93.1274	43.2948	46.2507	89.5456	4	35	1.16	140	4.7	104	2.58	0.86	1.58	166
6	5.4274	m	1290	30	no	no	x	no	yes	yes	no	no	no	preekl	sc	incomplete	no	no	no	no	no	no	no	no	110.1	-1	17.2	-1.3	14.2	-0.9	0.73	30.1	94.7168	46.1306	40.5913	86.7219	63.1926	55.6046	118.797	4.6	32	0.96	140	5.2	104	2.68	0.89	1.39	220
7	5.48219	m	860	25	no	no	x	no	no	no	no	no	no	no	sc	no	no	yes	yes	yes	yes	yes	no	no	110.4	-0.8	22.2	0.8	18.2	1.7	0.83	29.2	98.0524	46.1689	47.1923	93.3612	55.6252	56.8582	112.483	3.8	32	0.92	140	4.5	105	2.76	0.84	1.64	87
8	5.41096	f	980	29	no	mono/bi	1	no	no	no	no	no	no	no	sc	complete	no	yes	no	no	no	no	no	no	109	-1.1	13.5	-3.1	11.4	-3.1	0.64	25.8	78.1164	28.4434	26.4177	54.8611	44.4427	41.2777	85.7204	4.2	32	1.28	139	3.8	105	2.62	0.87	1.61	24
9	5.41096	f	1180	29	no	mono/bi	2	no	no	no	no	no	no	no	sc	complete	no	yes	no	yes	yes	no	no	no	106.5	-1.6	12.9	-3.5	11.4	-3.1	0.62	21.1	80.8608	30.9232	33.4895	64.4127	49.8761	54.0154	103.891	4.4	30	1.21	139	4.4	106	2.61	0.86	1.63	25
10	5.16712	f	1480	31	no	bi/bi	2	yes	no	yes	no	no	no	no	sc	complete	no	no	no	no	no	no	no	no	112.4	0	17.9	-0.5	14.2	-0.7	0.75	24	97.6722	36.6766	46.7715	83.4481	48.9021	62.362	111.264	5.3	28	0.87	139	4.4	109	2.55	0.72	1.67	241
11	5.3863	f	570	24	no	no	x	no	no	no	yes	no	no	no	vag	complete	no	yes	yes	no	yes	yes	yes	yes	111.7	-0.5	15.6	-1.8	12.5	-2	0.69	28.8	86.8824	36.1954	44.0517	80.2471	52.4571	63.843	116.3	5.2	36	0.87	141	4.6	108	2.52	0.79	1.71	103
12	5.26301	m	1400	31	no	bi/bi	1	yes	no	yes	no	no	no	no	sc	complete	x	no	no	no	no	no	no	no	107.7	-1.3	14.7	-2.6	12.7	-2.3	0.66	20.7	96.6489	40.3558	47.2282	87.584	61.1452	71.5579	132.703	4.1	30	0.97	138	4.1	106	2.41	0.88	1.8	145
13	5.61096	m	1084	31	yes	no	x	no	no	no	no	no	no	preekl	sc	complete	no	no	no	no	no	no	no	yes	109.4	-1.4	15.9	-2.2	13.3	-1.6	0.7	31.5	106.915	39.4718	48.0909	87.5627	56.3883	68.7012	125.09	4.5	27	0.86	135	4.1	101	2.53	0.82	1.41	105
14	5.34247	m	1250	29	no	no	x	no	no	no	no	no	no	no	sc	complete	no	no	no	no	no	no	no	no	115.6	0.2	22	0.7	16.5	0.7	0.84	32.2	102.673	47.0645	55.3789	102.443	56.0292	65.9272	121.956	5.3	28	0.96	138	4.3	108	2.43	0.84	1.68	141
15	5.31781	m	600	29	yes	mono/bi (TTTS - laser)	1	no	no	no	no	no	no	no	sc	complete	no	yes	yes	no	no	yes	no	yes	109.8	-1	17	-1.3	14.1	-1	0.72	29.8	83.6615	37.4368	45.1164	82.5532	51.9956	62.6617	114.657	5.8	44	0.87	139	4.2	107	2.45	0.72	1.53	200
16	5.31781	m	890	29	no	mono/bi (TTTS - laser)	2	no	no	no	no	no	no	no	sc	complete	no	no	no	no	no	yes	no	no	114	-0.1	20.1	0.1	15.5	0.1	0.8	37.3	93.7481	51.6483	58.0995	109.748	64.5604	72.6243	137.185	4.6	38	0.86	139	4.7	107	2.6	0.77	1.57	206
17	5.53425	f	640	24	no	no	x	no	yes	no	no	no	no	no	vag	complete	yes	yes	yes	no	yes	yes	no	yes	101	-2.7	14.6	-2.4	14.3	-0.6	0.64	24.6	66.1314	28.8715	25.7342	54.6057	45.1117	40.2097	85.3214	8.4	36	1.31	137	4.5	107	2.6	0.89	1.76	81
18	5.4274	m	850	27	no	no	x	no	no	no	no	no	no	no	sc	complete	no	yes	no	no	no	yes	no	no	107.1	-1.7	16.6	-1.6	14.5	-0.7	0.7	31.8	81.0298	41.8948	34.7809	76.6756	59.8497	49.6869	109.537	5	44	0.93	136	4.6	101	2.27	0.88	1.44	159
19	5.41096	f	1430	31	no	bi/bi	2	no	no	no	no	no	yes-diet	no	sc	complete	no	no	no	no	no	no	no	no	113.9	-0.1	21	0.4	16.2	0.6	0.82	30.9	86.2697	43.35	50.5068	93.8568	52.8658	61.5937	114.459	5.5	35	0.93	138	4.5	104	2.52	0.87	1.91	51
20	5.41096	m	1330	31	no	bi/bi	1	no	no	no	no	no	yes-diet	no	sc	complete	no	no	no	no	no	no	no	no	106.4	-1.8	14.1	-3.1	12.5	-2.5	0.65	27.7	85.9878	22.2547	34.0725	56.3272	34.238	52.4192	86.6572	5.7	36	0.97	138	4.8	105	2.59	0.83	1.57	116
21	5.44932	f	1400	33	yes	bi/bi	3	yes	no	no	no	no	no	no	vag	no	no	no	no	no	no	no	no	no	110	-0.9	17.1	-1.1	14.1	-0.7	0.72	27.4	80.5553	36.3589	46.7173	83.0762	50.4985	64.8851	115.384	4.9	36	1.03	139	4.4	107	2.39	0.89	1.54	169
22	5.73699	m	1490	34	yes	no	x	no	yes	no	no	no	no	no	sc	complete	no	no	no	no	no	no	no	no	107.9	-1.9	14.9	-2.9	12.8	-2.1	0.67	28.8	99.1594	37.8048	47.6841	85.4889	56.4251	71.1702	127.595	3.7	31	0.9	137	4.2	105	2.3	0.78	1.32	34
23	5.56712	m	1070	28	no	no	x	yes	yes	yes	no	no	no	no	vag	complete	no	yes	no	no	yes	yes	no	no	111.6	-0.9	18	-1.1	14.5	-0.7	0.75	28.2	94.6152	42.074	45.2891	87.3631	56.0987	60.3854	116.484	6.6	31	0.95	139	4.3	107	2.57	0.95	1.46	101
24	5.47123	m	790	29	no	no	x	no	no	no	no	no	no	preekl	sc	complete	no	yes	yes	no	no	yes	no	no	109	-1.3	15.7	-2.2	13.2	-1.7	0.69	32.5	89.5453	x	x	x	x	x	x	6.1	30	1.1	139	4.2	106	2.6	0.78	1.35	122
25	5.49315	m	590	24	no	bi/bi	3	yes	no	no	no	no	no	no	sc	incomplete	no	yes	no	yes	yes	no	no	no	109.9	-1.2	15.9	-2.1	13.2	-1.8	0.7	34.9	75.2039	x	x	x	x	x	x	4.8	46	1.11	140	4.2	109	2.42	0.8	1.48	271
26	5.52329	m	1460	30	no	bi/bi	2	yes	yes	no	no	no	no	preekl	sc	incomplete	no	yes	yes	no	no	no	no	yes	111.8	-0.8	18	-1	14.4	-0.7	0.75	29.5	108.5	44.9853	52.3611	97.3464	59.9804	69.8148	129.795	4.1	26	0.91	139	4.5	107	2.45	0.82	1.61	194
27	5.52329	m	1140	30	no	bi/bi	1	yes	yes	no	no	no	no	preekl	sc	incomplete	no	no	yes	yes	yes	yes	no	no	104.8	-2.3	14.6	-2.9	13.3	-1.6	0.65	32.5	96.8749	38.6617	36.42	75.0817	59.4795	56.0307	115.51	3.5	31	0.92	139	4.1	106	2.45	0.83	1.51	137
28	5.72055	f	590	25	no	bi/bi	1	yes	no	no	no	no	no	no	sc	complete	no	yes	yes	no	no	yes	no	no	110.7	-1.1	15.3	-2.3	12.5	-2	0.69	32.4	66.2212	30.8957	44.99	75.8857	44.7764	65.2029	109.979	5.8	49	1.15	137	4.2	106	2.54	0.82	1.63	120
29	5.72055	m	692	25	no	bi/bi	2	yes	no	no	no	no	no	no	sc	complete	no	yes	yes	no	no	yes	no	yes	113.8	-0.7	17.9	-1.2	13.8	-1.2	0.75	35.3	92.7104	38.0629	39.9138	77.9766	50.7505	53.2184	103.969	4.1	33	1.05	138	5	104	2.63	0.85	1.66	92
30	5.46849	m	1460	33	no	no	x	yes	no	no	no	no	no	preekl	sc	complete	no	no	no	-	no	no	no	yes	109.2	-1.3	16.8	-1.6	14.1	-1	0.71	31.3	98.6024	48.4784	49.1173	97.5957	68.2795	69.1792	137.459	4.2	30	0.94	138	4.3	105	2.63	0.79	1.9	30
31	5.35616	f	1880	32	no	mono/bi (TTTS)	2	no	no	no	no	no	no	no	sc	complete	no	no	no	no	no	no	no	no	112.5	-0.3	17.1	-1.1	13.5	-1.2	0.73	27.6	87.4449	47.3769	54.586	101.963	64.8998	74.7753	139.675	4.5	36	0.89	138	4.4	105	2.72	0.91	1.51	39
32	5.35616	f	1430	32	no	mono/bi (TTTS)	1	no	no	no	no	no	no	no	sc	complete	no	no	no	no	no	no	no	no	113.6	-0.1	16.2	-1.5	12.6	-2	0.71	28.6	81.9138	39.2874	49.7503	89.0377	55.3343	70.0709	125.405	4.8	40	0.93	138	5.3	103	2.73	0.95	1.47	116
33	5.44932	f	1430	31	no	bi/bi	1	yes	no	no	no	no	yes-diet	no	sc	complete	no	no	no	no	no	no	no	no	117.1	0.5	19.5	-0.1	14.2	-0.6	0.8	32	91.0742	40.2925	57.1609	97.4534	50.3657	71.4511	121.817	4.4	32	0.98	140	4.5	106	2.54	0.8	1.61	66
34	5.44932	m	1620	31	no	bi/bi	2	yes	no	no	no	no	yes-diet	no	sc	complete	no	no	no	no	no	no	no	no	117.5	0.4	20.5	0.1	14.8	-0.4	0.82	34.7	91.8879	40.3881	60.3027	100.691	49.2538	73.5399	122.794	6.1	36	0.95	139	3.9	107	2.49	0.84	1.46	135
35	5.71507	f	1300	30	no	no	x	no	yes	no	no	no	no	no	sc	incomplete	no	yes	no	no	no	no	no	no	114.3	-0.4	21	0.2	16.1	0.5	0.82	33.7	102.32	42.7451	50.1485	92.8936	52.1282	61.1568	113.285	4.3	25	0.94	136	4.1	106	2.6	1.06	1.49	191
36	5.61644	f	910	32	yes	no	x	yes	yes	no	no	no	no	no	sc	complete	no	no	no	no	no	no	no	no	108.1	-1.5	16.4	-1.6	14	-0.8	0.7	23.5	89.6347	38.1232	41.8771	80.0003	54.4617	59.8245	114.286	5.8	27	1.03	138	4.2	105	2.62	0.88	2.1	99
37	5.7726	m	780	25	no	no	x	no	no	yes	no	no	no	no	sc	complete	yes	yes	yes	no	no	yes	no	no	115.5	-0.4	18.8	-0.9	14.1	-0.9	0.78	35.4	87.7925	48.8822	42.5634	91.4455	62.6694	54.5684	117.238	5.3	36	1.06	140	4.8	105	2.57	0.89	1.61	160
38	5.28767	m	970	26	no	no	x	no	yes	no	no	no	no	no	vag	complete	no	yes	no	no	no	no	no	no	113.6	-0.1	17.5	-1	13.6	-1.4	0.74	38.6	96.2006	34.6495	43.4517	78.1012	46.8236	58.7185	105.542	4.3	33	0.95	138	4.4	102	2.46	0.86	1.52	141
39	5.36164	m	580	30	yes	bi/bi	3	no	no	no	no	no	no	preekl	sc	complete	yes	yes	yes	no	no	yes	yes	yes	98.5	-3.4	14.1	-3.1	14.5	-0.6	0.62	27.1	74.4363	29.7713	31.1785	60.9498	48.0182	50.288	98.3062	3.8	38	1.24	137	4.3	101	2.68	0.73	1.43	168
40	5.83836	m	980	27	no	no	x	yes	no	no	no	no	no	no	vag	incomplete	no	no	no	no	no	x	no	no	112.8	-1	17.5	-1.5	13.8	-1.2	0.74	32.7	89.8008	37.7532	49.9618	87.715	51.0178	67.5159	118.534	7.1	39	0.84	135	3.7	101	2.51	0.91	1.65	89
41	5.43014	m	1080	29	no	bi/bi	1	no	yes	no	no	no	no	preekl	sc	complete	no	no	no	no	no	yes	no	no	120.7	1.1	19.5	-0.3	13.4	-1.6	0.81	31.3	118.968	58.6909	74.0752	132.766	72.458	91.4509	163.909	4.3	27	0.78	137	4.5	100	2.52	0.89	1.6	77
42	5.43836	f	1240	29	no	bi/bi	2	no	yes	no	no	no	no	preekl	sc	complete	no	no	no	no	no	yes	no	no	120.6	1.3	22.2	0.8	15.3	0.1	0.86	30	93.3812	56.1511	58.672	114.823	65.292	68.2233	133.515	3.8	35	0.9	138	4.6	103	2.61	0.8	1.63	200
43	5.61918	f	750	25	no	no	x	no	no	no	no	no	no	hyper	sc	complete	no	no	no	no	no	yes	no	no	109.6	-1.2	18	-0.9	15	-0.1	0.74	27.6	81.833	38.4074	37.0696	75.477	51.9018	50.0941	101.996	5.4	37	0.94	137	4.5	104	2.69	0.82	1.6	133
44	5.50685	f	610	25	no	no	x	yes	yes	no	no	no	no	preekl	sc	complete	yes	yes	yes	no	no	yes	no	yes	115.2	0.1	20.7	0.2	15.6	0.3	0.81	36.4	78.6679	55.9551	46.6457	102.601	69.0804	57.5873	126.668	3.7	41	1.07	140	4.4	105	2.41	0.76	1.64	114
45	5.49315	m	1330	29	no	no	x	yes	no	no	no	no	yes-insuline	no	vag	incomplete	no	no	no	no	no	no	no	no	112.7	-0.6	17.8	-1.1	14	-1	0.75	31.8	91.9346	38.7097	42.5605	81.2702	51.613	56.7473	108.36	4.1	35	0.99	139	4.5	103	2.52	0.93	1.75	115
46	5.64384	f	760	31	yes	bi/bi	3	yes	no	yes	no	no	no	no	sc	complete	no	no	no	no	yes	yes	no	no	102.1	-2.8	12.8	-3.7	12.3	-2.2	0.6	30.6	104.243	28.094	33.5881	61.6821	46.8234	55.9801	102.803	5.2	22	0.84	137	4.4	102	2.32	0.83	1.48	66
47	5.50137	f	800	34	yes	bi/bi	3	no	no	no	no	no	no	no	sc	complete	no	no	no	no	no	yes	no	no	109.2	-1.2	14.6	-2.5	12.2	-2.3	0.67	30.3	79.8997	32.0541	29.9058	61.96	47.842	44.6356	92.4776	5.7	33	1.11	137	5.1	108	2.46	0.77	1.73	127
48	5.84932	f	1110	30	no	mono/mono	1	no	no	no	no	no	no	no	sc	incomplete	no	no	no	no	no	no	no	no	107.7	-1.9	14.6	-2.7	12.6	-2	0.66	29.9	91.4941	34.1249	39.3161	73.441	51.7043	59.5698	111.274	6.2	32	0.8	138	4.3	106	2.51	0.77	1.85	90
49	5.84932	f	1270	30	no	mono/mono	2	no	no	no	no	no	no	no	sc	incomplete	no	no	no	no	no	no	no	no	108.5	-1.7	14.6	-2.7	12.4	-2.1	0.66	27.6	96.1135	43.6524	46.7104	90.3627	66.14	70.7733	136.913	5.2	28	0.86	138	4.3	106	2.47	0.77	1.81	65
50	5.67671	f	1460	32	no	no	x	no	yes	no	no	no	no	preekl	sc	complete	no	no	no	no	no	no	no	no	114.2	-0.4	18.8	-0.6	14.4	-0.5	0.77	29.4	79.3035	46.4064	46.1588	92.5652	60.268	59.9465	120.215	4.7	41	0.99	137	4.5	105	2.41	0.92	1.88	41
51	5.94795	f	1360	30	no	bi/bi	2	no	yes	no	no	no	no	no	sc	complete	no	no	no	no	no	no	no	no	120.3	0.5	20.5	-0.2	14.2	-0.7	0.82	33.3	93.0371	48.2249	59.6766	107.902	58.8108	72.7764	131.587	4.9	30	1.02	137	4.8	107	2.51	0.83	1.52	64
52	5.94795	f	1300	30	no	bi/bi	1	no	yes	no	no	no	no	no	sc	complete	no	no	no	no	no	no	no	no	116.1	-0.3	19.3	-0.6	14.3	-0.6	0.79	31.1	95.8214	38.9469	41.334	80.2809	49.2998	52.3215	101.621	5.5	28	0.95	136	4.5	108	2.46	0.84	1.46	97
53	5.75068	m	1480	30	no	bi/bi	1	no	no	no	no	no	no	no	sc	complete	no	no	no	no	no	no	no	no	111.7	-1.1	18.8	-0.9	15.1	-0.2	0.76	28.7	98.3244	51.9126	48.8461	100.759	68.306	64.2712	132.577	5.1	32	0.88	136	4.5	106	2.54	0.84	1.94	22
54	5.75068	m	1580	30	no	bi/bi	2	no	no	no	no	no	no	no	sc	complete	no	no	no	no	yes	no	no	no	112	-1.1	18.9	-0.8	15.1	-0.2	0.77	30.9	96.279	43.0304	57.4892	100.52	55.8836	74.6613	130.545	4.5	33	0.92	137	4.4	106	2.55	0.78	1.86	54
55	5.52055	m	1430	34	yes	no	x	yes	yes	no	no	no	yes-diet	ekl	sc	no	no	no	no	no	no	no	no	no	109.7	-1.2	19.7	-0.3	16.4	0.7	0.77	30.4	80.9578	44.3699	47.7342	92.1041	57.6233	61.9924	119.616	4	39	1.15	136	4.2	106	2.52	0.78	1.65	91
56	5.73699	f	1270	32	no	no	x	yes	yes	no	no	no	no	preekl	sc	complete	no	no	no	no	no	no	no	no	113.9	-0.5	17.2	-1.3	13.3	-1.4	0.74	31.1	79.1628	37.7293	40.1342	77.8635	50.9855	54.2354	105.221	7.7	38	0.98	139	4.7	106	2.58	0.93	1.6	128
57	5.51233	f	1030	27	no	no	x	yes	no	no	no	no	yes-diet	no	sc	complete	no	yes	no	no	no	yes	no	no	114.9	0	19.5	-0.2	14.8	-0.3	0.79	31.3	99.862	63.655	58.383	122.038	80.576	73.9026	202.614	3.7	27	0.95	138	4.4	104	2.48	0.75	1.73	58
58	5.78904	m	920	31	yes	no	x	no	yes	no	no	no	no	hyper	sc	incomplete	no	yes	yes	no	no	no	no	yes	103.9	-2.8	14.9	-2.9	13.8	-1.2	0.66	26.5	83.4361	43.6283	44.2823	87.9106	66.1035	67.0944	133.198	7.5	38	0.9	134	5.7	100	2.53	0.8	1.6	60
59	5.6	f	1050	29	no	no	x	no	no	no	no	no	no	preekl	sc	complete	no	no	no	no	no	x	no	no	111.1	-0.9	20	-0.1	16.2	0.6	0.79	26.7	83.521	30.8733	38.0428	68.9161	39.0802	48.1554	87.2356	3.7	32	1.15	137	4.2	105	2.48	0.8	1.48	115
60	5.4411	m	930	29	no	mono/bi (TTTS)	2	no	yes	no	yes	no	no	no	sc	complete	no	yes	no	no	no	yes	no	no	111.5	-0.8	18	-0.9	14.5	-0.6	0.75	30	96.8388	50.5965	55.0625	105.659	67.462	73.4167	173.121	3.6	33	0.94	137	4.7	104	2.44	0.81	1.6	107
61	5.44384	m	840	29	no	mono/bi (TTTS)	1	no	yes	no	yes	no	no	no	sc	complete	no	yes	yes	no	no	no	yes	yes	111.1	-0.8	19.3	-0.4	15.6	0.2	0.77	38.4	98.7782	46.0167	59.4315	105.448	59.7619	77.1838	165.21	3.3	35	0.85	139	4.4	105	2.39	0.81	1.69	99
62	5.5863	f	1310	31	no	mono/bi (TAPS)	1	yes	no	no	no	no	no	hyper	sc	complete	no	no	no	no	no	no	no	no	110.7	-1	16.6	-1.5	13.5	-1.2	0.71	34.8	90.272	36.3512	41.0415	77.3928	51.1989	57.8049	109.004	4.8	30	0.97	136	4.8	104	2.62	0.81	1.8	28
63	5.5863	f	1570	31	no	mono/bi (TAPS)	2	yes	no	no	no	no	no	hyper	sc	complete	no	no	no	no	no	no	no	no	112.8	-0.5	19.1	-0.4	15	-0.1	0.77	30.4	92.3062	38.9533	45.6021	84.5554	50.5887	59.2235	109.812	3.4	30	1.01	137	5.3	103	2.59	0.78	1.9	20
64	5.9863	m	370	25	yes	no	x	no	yes	no	no	no	no	preekl	sc	complete	x	x	x	x	x	x	x	x	100.7	-3.7	13	-4.6	12.8	-2.1	0.6	33.3	71.278	21.8993	24.5702	46.4695	36.4988	40.9504	82.9683	6.3	41	1.19	139	3.7	106	2.45	0.85	1.59	0
65	5.51233	f	1140	29	no	bi/bi	1	no	yes	no	no	no	no	no	sc	incomplete	no	no	no	no	no	no	no	no	110.2	-1	16.7	-1.4	13.8	-1	0.71	34.5	88.6784	35.0316	34.9481	69.9796	49.3402	49.2226	119.32	5.6	33	0.88	139	4.8	106	2.53	0.77	1.55	102
66	5.51233	m	1460	29	no	bi/bi	2	no	yes	no	no	no	no	no	sc	incomplete	no	yes	no	no	yes	no	no	no	112.1	-0.7	17.8	-1.1	14.2	-0.9	0.74	34.1	114.737	40.2283	48.1074	88.3356	54.3625	65.01	142.698	2.7	30	0.74	137	4.3	105	2.37	0.78	1.47	103
67	5.77808	m	1100	28	no	no	x	no	no	no	no	no	no	no	sc	complete	no	no	no	no	no	yes	no	no	111.6	-1.2	16.1	-2.2	12.9	-2	0.71	28.4	98.2652	31.7827	42.8054	74.5882	44.7644	60.2894	105.054	4.9	34	0.83	136	5.3	105	2.55	0.74	1.76	129
68	5.67397	m	880	25	no	no	x	no	no	no	no	no	no	preekl	vag	incomplete	no	no	no	no	no	yes	no	no	113.5	-0.7	17.8	-1.2	13.8	-1.2	0.75	26.7	103.924	49.3516	41.9422	91.2938	65.8021	55.9229	121.725	3.3	30	0.92	137	4.1	103	2.64	0.84	1.65	x
69	5.81096	f	1440	30	no	bi/bi	2	yes	no	no	yes	no	no	preekl	sc	incomplete	no	no	no	no	no	no	no	no	112.7	0.2	17.6	-0.6	13.9	-1	0.74	33.3	95.9887	41.2136	53.5907	94.8043	55.6941	72.4198	150.498	4.1	29	0.92	135	4.4	103	2.57	0.84	1.6	85
70	5.81096	f	1430	30	no	bi/bi	1	yes	no	no	yes	no	no	preekl	sc	incomplete	no	no	no	no	no	no	no	no	118.5	0.3	23.2	0.8	16.5	0.8	0.87	32.8	96.9277	58.9216	57.962	116.884	67.726	66.623	184.61	4.4	31	0.89	136	4.1	104	2.53	0.8	1.64	105
71	5.93699	f	1220	26	no	bi/bi	2	no	yes	yes	no	no	no	no	sc	no	no	yes	yes	yes	yes	no	no	no	116.1	-0.3	21.7	0.2	16.1	0.5	0.83	34.8	102.38	52.9355	66.3501	119.286	63.7777	79.9399	143.718	4.4	27	0.88	138	4	106	2.54	0.84	1.58	42
72	5.93699	f	950	26	no	bi/bi	1	no	yes	yes	no	no	no	no	sc	no	no	yes	yes	yes	yes	no	yes	yes	111.1	-1.3	20.1	-0.3	16.3	0.6	0.79	36.3	103.342	39.3403	60.876	100.216	49.7978	77.0582	126.856	2.7	25	0.96	139	4.6	106	2.55	0.88	1.68	15
73	5.7589	f	930	26	no	no	x	yes	no	no	no	no	no	no	sc	incomplete	no	yes	no	no	no	x	no	no	118.5	0.4	21.5	0.3	15.3	0.1	0.84	35.4	96.9899	40.3862	41.8644	82.2505	48.0788	49.8385	97.9173	2.5	36	0.84	139	4.4	107	2.43	0.93	1.66	73
74	5.65479	m	900	28	no	no	x	no	no	no	no	no	no	no	sc	no	no	yes	yes	no	no	no	no	no	119	0.5	20.5	-0.1	14.5	-0.6	0.82	30.4	100.473	43.52	51.7593	95.2794	53.0732	63.1211	116.194	5.1	32	0.92	139	4.5	107	2.47	0.78	1.47	158
75	5.7726	m	760	25	no	bi/bi	2	no	no	no	no	no	no	no	sc	incomplete	no	yes	no	no	yes	yes	no	no	120	0.5	17.7	-1.4	12.3	-2.6	0.77	36.8	114.566	51.5479	49.8916	101.44	66.9454	64.7943	131.74	3.6	30	0.78	136	4.7	103	2.58	0.85	1.68	84
76	5.7726	m	740	25	no	bi/bi	1	no	no	no	no	no	no	no	sc	incomplete	no	yes	no	no	yes	yes	no	yes	116.6	-0.2	16.9	-1.8	12.4	-2.5	0.74	35.3	112.193	43.147	49.1539	92.3009	58.3068	66.4242	124.731	3.3	31	0.77	135	4.6	102	2.62	0.88	1.52	57
77	5.73973	f	690	28	no	no	x	no	yes	no	no	no	no	HELLP	sc	complete	no	no	no	no	no	x	no	no	109.6	-1.4	15.8	-2	13.2	-1.5	0.69	28.6	83.1259	43.4596	41.1531	84.6127	62.985	59.6422	147.598	5.2	34	1	138	4.6	104	2.53	0.85	1.65	103
78	5.7863	f	600	25	no	no	x	yes	yes	no	no	no	no	preekl	sc	complete	no	no	yes	no	yes	yes	no	no	105	-2.3	12.9	-3.8	11.7	-2.8	0.61	26.5	83.5377	32.9968	34.117	67.1138	54.0932	55.9295	121.207	5.7	34	0.91	139	4.6	108	2.42	0.77	1.49	112
79	5.81096	m	1050	29	no	mono/bi	1	no	no	yes	no	no	no	no	sc	complete	no	no	no	no	no	no	no	no	104.9	-2.6	14	-3.6	12.7	-2.2	0.64	27.1	71.9396	27.1937	29.5343	56.728	42.4901	46.1473	88.6375	6	41	1.25	136	5.7	104	2.55	0.95	1.82	82
80	5.81096	m	1180	29	no	mono/bi	2	no	no	yes	no	no	no	no	sc	complete	no	no	no	no	no	no	no	no	104.2	-2.7	13.9	-3.7	12.8	-2.1	0.63	26.2	77.8891	28.954	31.8823	60.8363	45.9587	50.6068	96.5655	5.5	38	1.13	136	5.3	105	2.49	0.9	1.66	94
81	5.68767	f	860	26	no	no	x	yes	no	no	no	no	no	no	sc	complete	no	no	no	no	yes	yes	no	no	116.6	0.1	19.6	-0.3	14.4	-0.5	0.8	36.4	94.2115	45.1047	50.0721	95.1769	56.3809	62.5902	151.558	4.7	34	0.83	139	4.2	103	2.47	0.79	1.57	50
82	5.3726	m	800	26	no	no	x	no	no	yes	no	no	no	no	sc	complete	yes	no	no	no	no	x	no	yes	107.3	-2.2	18.4	-1.2	16	0.5	0.74	x	88.898	x	x	x	x	x	x	4.7	32	1.07	138	4.4	105	2.42	0.74	1.52	x
83	5.88493	f	1200	33	yes	bi/bi	3	no	no	no	no	yes	no	preekl	sc	complete	no	no	no	no	no	no	no	no	116	-0.3	17.5	-1.3	13	-1.6	0.75	33.1	91.791	x	x	x	x	x	x	4.6	34	0.88	138	4.6	106	2.56	0.99	1.62	154
84	5.46849	f	1480	33	no	bi/bi	1	no	no	yes	no	no	no	no	sc	incomplete	no	no	no	no	no	x	no	no	113	-0.3	19	-0.4	14.9	-0.2	0.77	30.5	95.9149	47.1091	47.4046	94.5137	61.1807	61.5644	155.694	4.4	30	0.88	138	4.5	106	2.4	0.82	1.45	108
85	5.46849	f	1600	33	no	bi/bi	2	no	no	yes	no	no	no	no	sc	incomplete	no	no	no	no	no	x	no	no	113.8	-0.2	19.1	-0.3	14.7	-0.3	0.77	30.5	92.8073	35.6756	48.1019	83.7776	46.332	62.47	130.11	3.9	31	0.95	138	4.5	105	2.41	0.85	1.47	119
86	5.83836	m	1110	28	no	no	x	no	no	no	yes	no	no	no	vag	complete	no	no	no	no	no	no	no	yes	120.8	0.6	20.4	-0.3	14	-1	0.83	31	98.1544	64.8461	57.6144	122.461	78.1279	69.415	200.588	3.4	41	0.82	142	4.4	108	2.33	0.72	1.56	225
87	5.76164	m	1480	29	no	no	x	no	yes	no	no	no	no	no	vag	complete	no	yes	no	no	no	no	no	no	119.5	0.4	20.8	-0.4	14.6	-0.6	0.83	33.3	100.024	49.9644	66.425	116.389	60.1981	80.0301	176.588	4.8	31	0.98	140	5.3	107	2.57	0.8	1.8	66
88	5.8411	f	1490	34	yes	mono/bi	1	no	no	no	no	no	no	no	sc	complete	no	no	no	no	no	no	no	no	117.2	0	22.1	0.4	16.1	0.5	0.85	26.3	91.5004	43.2487	38.7282	81.9768	50.8808	45.5625	132.858	4.4	35	0.88	138	4.2	108	2.59	0.83	1.7	127
89	5.8411	f	1890	34	no	mono/bi	2	no	no	no	no	no	no	no	sc	complete	no	no	no	no	no	no	no	no	117.3	0.1	21.5	0.2	15.6	0.2	0.84	25.3	81.9001	49.6587	44.625	94.2837	59.1175	53.125	153.401	5.1	41	0.94	138	4.3	105	2.65	0.87	1.67	125
90	5.79726	m	1050	26	no	no	x	x	x	x	yes	x	x	no	sc	no	no	yes	no	yes	yes	x	no	no	110.8	-1.4	16.6	-2	13.5	-1.4	0.71	32.3	116.144	51.0029	56.5697	107.573	71.8351	79.6756	179.408	3.9	26	0.77	136	4.2	102	2.53	0.82	1.68	75
91	5.6274	f	1320	31	no	bi/bi	3	no	no	yes	no	no	no	no	sc	complete	no	no	no	no	no	no	no	no	111.7	-0.8	17.4	-1.2	13.9	-0.9	0.73	34.7	89.3211	35.7565	46.7467	82.5032	48.9814	64.0366	113.018	5.9	30	0.97	137	4	107	2.44	0.85	1.53	184
92	5.7863	f	850	26	no	no	x	no	no	no	no	no	no	no	vag	complete	no	yes	no	no	no	yes	no	yes - klinicka EOS	118.3	0.3	19.9	-0.3	14.2	-0.7	0.81	29.9	111.197	57.853	58.2617	116.115	71.4234	71.928	187.538	3.2	29	0.73	139	4.5	109	2.61	0.71	1.46	>300
93	5.91507	m	1220	28	no	no	x	no	no	yes	no	no	no	no	vag	complete	no	no	no	no	no	yes	no	no	113.4	-1	19.9	-0.6	15.5	0.1	0.79	x	100.402	48.0362	50.0615	98.0977	60.8053	63.369	158.903	5	31	0.89	139	4.4	108	2.56	0.79	1.66	151
94	5.78356	f	1030	27	no	no	x	yes	no	yes	no	no	no	no	vag	complete	no	no	no	no	no	no	no	no	112.2	-0.9	17.4	-1.3	13.8	-1	0.74	30.4	86.366	41.4381	40.2614	81.6995	55.9974	54.4073	110.405	4.4	37	0.89	137	4.4	107	2.49	0.8	1.46	47
95	5.74247	m	1280	30	no	no	x	no	yes	no	yes	no	no	no	sc	complete	no	no	no	no	no	no	no	no	109	-1.7	19.1	-0.7	16.1	0.5	0.76	35.9	129.841	45.9564	51.5223	97.4786	60.4689	67.7925	128.261	2.9	22	0.73	138	4.3	108	2.32	0.79	1.67	129
96	5.26301	m	740	27	no	no	x	no	no	no	no	no	no	no	sc	complete	no	yes	no	no	no	yes	no	yes (IMC Ent. faecalis)	100.3	-2.9	12	-4.6	11.9	-3.1	0.58	30.9	87.019	27.3059	41.1101	68.416	47.0792	70.8795	117.959	5	31	1.04	139	4.9	107	2.43	0.78	1.59	x
97	5.77534	f	990	28	no	bi/bi	3	no	no	no	no	no	no	no	sc	incomplete	yes	yes	yes	no	no	no	yes	yes	113.8	-0.6	23.2	0.8	17.9	1.5	0.86	32.8	83.8973	25.108	61.7896	86.8975	29.1953	71.8483	101.044	4.5	36	1	141	4.2	109	2.63	0.76	1.66	163
98	5.58082	f	1390	33	yes	mono/bi	1	no	no	yes	no	no	no	preekl	sc	complete	no	no	no	no	no	no	no	no	108.7	-1.4	16.4	-1.6	13.9	-0.9	0.7	28.3	89.0814	34.5932	40.1184	74.7116	49.4189	57.312	124.131	6.4	31	0.89	139	4.3	105	2.48	0.8	1.56	99
99	5.58082	f	1500	33	no	mono/bi	2	no	no	yes	no	no	no	preekl	sc	complete	no	no	no	no	no	no	no	no	109.3	-1.2	17.7	-1	14.8	-0.2	0.73	29.9	90.0447	48.4265	42.708	91.1345	66.3376	58.5041	157.472	6.6	32	0.84	138	4.1	106	2.46	0.81	1.5	109
100	5.80548	f	1320	31	no	no	x	no	no	no	yes	no	no	no	vag	complete	no	no	no	no	x	x	x	no	123.4	1.3	23.3	0.8	15.3	0.1	0.89	36	85.1387	48.3061	47.4671	95.7732	54.2766	53.3338	107.61	3.7	40	1.01	137	3.5	106	2.46	0.79	1.17	55
101	5.87945	m	1200	28	no	no	x	no	yes	no	no	no	yes-diet	no	sc	complete	no	yes	no	no	no	no	no	no	115.7	-0.5	21.2	0	15.8	0.3	0.83	28.9	80.8022	44.5896	51.8097	96.3992	53.7224	62.4213	150.122	6.9	41	1.07	137	4.4	107	2.48	0.78	1.59	142
102	5.55342	m	750	25	no	no	x	no	no	no	no	no	no	no	sc	no	yes	yes	yes	no	yes	yes	no	yes (klinická EOS a LOS - Klebsiella oxytoca)	117.3	0.3	18.6	-0.8	13.5	-1.4	0.78	32	90.5798	47.0912	40.6332	87.7244	60.3734	52.0939	148.098	5.8	36	0.99	139	4.4	108	2.49	0.91	1.47	77
103	5.34247	m	980	29	no	no	x	yes	yes	no	yes	no	no	preekl	sc	complete	no	no	no	no	no	x	no	no	108.6	-1.2	15.2	-2.3	12.9	-2.1	0.68	36.2	78.5467	35.9573	33.4632	69.4205	52.8783	49.2106	122.299	3.2	49	0.99	139	4.1	106	2.51	0.78	1.53	109
104	5.47945	f	950	28	no	no	x	no	yes	no	no	no	no	HELLP	sc	complete	no	no	no	no	no	yes	no	no	112.5	-0.5	19.7	-0.1	15.6	0.3	0.78	31.4	90.2007	37.2017	39.5715	76.7732	47.6945	50.7327	124.468	5.1	31	0.95	138	4	103	2.66	0.84	1.52	133
105	5.78356	f	705	25	no	no	x	yes	yes	yes	no	no	yes-diet	preekl	sc	complete	no	yes	yes	no	no	yes	no	yes	109.4	-1	16.7	-1.3	14	-0.8	0.71	33.3	93.1589	38.0736	39.5348	77.6084	53.6247	55.6828	109.308	3.4	31	0.91	136	4.2	103	2.56	0.83	1.53	124
106	5.68767	m	760	25	no	no	x	yes	yes	yes	no	no	no	no	vag	complete	no	yes	no	no	yes	yes	no	yes (EOS-pnoumonie + LOS-IMC)	117.5	0.1	18.7	-0.9	13.5	-1.4	0.78	33.8	79.4267	38.6558	42.0837	80.7395	49.5587	53.9534	130.298	5.4	45	1.08	139	4.2	105	2.47	0.79	1.48	83
107	5.69315	f	980	29	no	no	x	yes	no	no	no	no	no	preekl	sc	complete	no	yes	no	no	no	x	no	yes (klinická EOS)	112.5	-0.7	17	-1.4	13.4	-1.3	0.73	31.3	101.523	41.5674	54.4466	96.014	56.9416	74.5844	131.526	3.9	29	0.81	140	4.5	106	2.43	0.76	1.54	90
108	5.88767	f	1060	32	yes	mono/bi	1	no	no	no	no	no	no	no	sc	complete	no	no	no	no	no	no	no	no	110.7	-1.3	15.7	-2.2	12.8	-1.8	0.69	32.4	82.0042	28.7341	31.3979	60.132	41.6436	45.5043	87.1478	4.6	35	1.04	140	4.4	107	2.51	0.85	1.56	24
109	5.88767	f	1570	32	no	mono/bi	2	no	no	no	no	no	no	no	sc	complete	no	no	no	no	no	no	no	no	111.7	-1.1	17.5	-1.3	14	-0.8	0.74	29.9	93.5963	30.0212	36.4952	66.5164	40.5692	49.3178	89.887	4	32	0.87	139	4.4	107	2.44	0.86	1.6	88
110	5.70137	f	1310	34	yes	no	x	no	yes	no	no	no	no	preekl	sc	complete	no	no	no	no	no	no	no	no	107.6	-1.7	14.2	-2.9	12.3	-2.5	0.65	27.7	83.2891	x	x	x	x	x	x	3.5	36	0.98	138	4.8	104	2.57	0.85	1.53	93
[truncated: 10 more columns]
